# Supplementary material for: Silent but Not Static: Accelerated Base-Pair Substitution in Silenced Chromatin of Budding Yeasts
Source: PLoS Genet. 2008 Nov 7;4(11):e1000247. doi: 10.1371/journal.pgen.1000247 (PMC2570616; doi:10.1371/journal.pgen.1000247)
Supplement: Table S1 — Annotation of the sensu stricto contigs corresponding to S. cerevisiae HML and HMR loci. (0.01 MB XLS) [file pgen.1000247.s004.xls]

## Sheet: Sheet1
HML
Species	VBA3	HML	CHA1
S. cerevisiae	chr.III, 9706-11082	chr.III, 11509-14017	chr.III, 15798-16880(-)
S. paradoxus	mit_ctg84, 2804-4177	mit_ctg84, 5795-8315	mit_ctg84, 10441-11520(-)
S. mikatae	mit_ctg124, 13151-11784	mit_ctg212, 69114-70804(-), ctg-edge	mit_ctg212, 65354-66433
S. kudriavzevii	washu_ctg1383, 1764-3138	washu_ctg2065, 34295-34683(-) ctg-edge	washu_c2065, 29398-30477
S. bayanus	no matches	washu_ctg623, 37076-39524(-)	washu_ctg623, 33792-34874
HMR
Species	OCA4	HMR	GIT1
S. cerevisiae	chr.III, 288167-289255(-)	chr.III, 293029-294614	chr.III, 297046-298602(-)
S. paradoxus	gb-EU597267, 1-1085(-)	gb-EU597267, 5126-6722	gb-EU597267, 10970-12524(-)
S. mikatae	mit_ctg295, 3533-4625	washu_c913, 1-479, ctg-edge	mit_ctg1239, 4702-6255
S. kudriavzevii	washu_ctg2040, 13860-14936	washu_ctg2040, 5979-7615 (-)	washu_1992, 9819-11360
S. bayanus	mit_ctg609, 13247-14332	mit_ctg609, 7666-9307(-)	mit_ctg206, 78134-76584(-)
