# Supplementary material for: Silent but Not Static: Accelerated Base-Pair Substitution in Silenced Chromatin of Budding Yeasts
Source: PLoS Genet. 2008 Nov 7;4(11):e1000247. doi: 10.1371/journal.pgen.1000247 (PMC2570616; doi:10.1371/journal.pgen.1000247)
Supplement: Table S2 — S. cerevisiae intergenic regions with no BLAST matches in sensu stricto species. (0.01 MB TXT) [file pgen.1000247.s005.txt]

chrom	start	stop
chrI	794	1305
chrI	2709	2960
chrI	3981	7234
chrI	9625	10090
chrI	10402	11218
chrI	12505	12807
chrI	17150	17556
chrI	21854	22215
chrI	23516	23999
chrI	30450	31190
chrI	159796	160097
chrI	166364	166741
chrI	183492	183762
chrI	185940	186313
chrI	196516	197979
chrI	209790	210609
chrI	214542	215156
chrII	6608	6886
chrII	8484	8796
chrII	9685	9959
chrII	29193	29498
chrII	137624	138150
chrII	198478	198796
chrII	220405	220918
chrII	237876	238941
chrII	252241	252562
chrII	349817	350188
chrII	389213	389760
chrII	417561	418081
chrII	785360	786327
chrII	791811	792461
chrII	799208	800115
chrII	801925	802266
chrII	807327	807918
chrIII	4573	5276
chrIII	5927	6477
chrIII	8328	8777
chrIII	11227	11501
chrIII	14121	14495
chrIII	90988	91322
chrIII	114139	114894
chrIII	115999	116303
chrIII	125556	126007
chrIII	127130	127675
chrIII	143105	143472
chrIII	167997	168260
chrIII	169907	170880
chrIII	205563	206086
chrIII	291028	291349
chrIII	292534	292920
chrIII	294704	294979
chrIII	295570	295856
chrIII	315403	315785
chrIV	2955	3336
chrIV	14431	15194
chrIV	212231	212507
chrIV	358708	359194
chrIV	408190	408446
chrIV	435917	436413
chrIV	449374	450025
chrIV	462601	462875
chrIV	476332	476695
chrIV	505054	505707
chrIV	512445	512955
chrIV	519848	520154
chrIV	620083	620557
chrIV	620676	621352
chrIV	629159	629582
chrIV	651993	652393
chrIV	733333	733613
chrIV	805651	806076
chrIV	845200	845760
chrIV	946412	946801
chrIV	1016712	1016995
chrIV	1018525	1018874
chrIV	1101905	1102179
chrIV	1151513	1151795
chrIV	1174604	1174858
chrIV	1200547	1201318
chrIV	1206377	1206684
chrIV	1353221	1353715
chrIV	1406804	1407206
chrIV	1502585	1502978
chrIV	1505529	1506011
chrIV	1506128	1506595
chrIV	1524040	1524617
chrIX	6950	7408
chrIX	7783	8352
chrIX	30526	30936
chrIX	245558	246200
chrIX	336924	337533
chrIX	428129	428416
chrMito	6567	6959
chrMito	25257	25738
chrMito	25884	26534
chrMito	29268	29557
chrMito	31016	31308
chrMito	33053	33509
chrMito	34171	34518
chrMito	44815	45083
chrMito	50566	51050
chrMito	53515	53919
chrMito	58866	59382
chrMito	59529	60404
chrV	6466	6811
chrV	7759	8393
chrV	10064	10392
chrV	10662	11929
chrV	15545	16026
chrV	24377	24629
chrV	151742	152347
chrV	155809	156127
chrV	173462	173785
chrV	187209	187938
chrV	288085	288426
chrV	288560	289557
chrV	290799	291448
chrV	353547	354118
chrV	435467	435729
chrV	436603	436871
chrV	438342	438657
chrV	442507	442774
chrV	487433	487792
chrV	488178	488767
chrV	498518	498964
chrV	554454	555715
chrV	569904	570325
chrVI	5523	5937
chrVI	8079	8360
chrVI	18682	19378
chrVI	20185	20845
chrVI	25982	26892
chrVI	97634	98132
chrVI	111089	111439
chrVI	137154	137471
chrVI	144833	145107
chrVI	148456	148896
chrVI	158033	158337
chrVI	181050	181378
chrVI	181488	181770
chrVI	192241	192724
chrVI	262043	262387
chrVI	267208	267561
chrVII	12169	12479
chrVII	17319	17707
chrVII	73916	74463
chrVII	75193	76437
chrVII	203841	204986
chrVII	286103	286434
chrVII	287557	287857
chrVII	319892	320343
chrVII	320726	321491
chrVII	402317	402590
chrVII	412774	413044
chrVII	421649	423068
chrVII	425015	425274
chrVII	434439	434785
chrVII	496746	497135
chrVII	661362	661651
chrVII	715052	715484
chrVII	735150	735466
chrVII	738522	739099
chrVII	793585	794402
chrVII	844967	845271
chrVII	857518	857996
chrVII	875116	875914
chrVII	879475	879799
chrVII	888095	888413
chrVII	1078587	1079178
chrVII	1082878	1083638
chrVII	1084013	1084352
chrVIII	5798	6250
chrVIII	7653	7989
chrVIII	10307	11774
chrVIII	12935	13248
chrVIII	18381	18760
chrVIII	94508	94965
chrVIII	147113	147543
chrVIII	201538	202863
chrVIII	204009	204325
chrVIII	522884	523430
chrVIII	528621	529232
chrVIII	530400	531220
chrVIII	535153	535767
chrVIII	549651	550646
chrX	6933	7391
chrX	7766	8335
chrX	28598	29180
chrX	30737	31500
chrX	33160	33661
chrX	59189	59491
chrX	116028	116595
chrX	204420	204713
chrX	204820	205076
chrX	353612	354225
chrX	524109	524481
chrX	539617	540095
chrX	543053	543418
chrX	617329	617786
chrX	710459	711567
chrX	711752	712038
chrX	724650	724940
chrX	730873	731365
chrX	742461	742840
chrX	744142	744903
chrXI	801	1372
chrXI	13721	14009
chrXI	18723	19215
chrXI	19333	20176
chrXI	301708	301964
chrXI	302975	304756
chrXI	306659	306927
chrXI	378433	378981
chrXI	457443	457731
chrXI	642438	643217
chrXI	660636	661078
chrXII	11390	11724
chrXII	12078	12650
chrXII	14115	14646
chrXII	19838	20356
chrXII	20553	21136
chrXII	25298	25580
chrXII	31771	32653
chrXII	92862	93358
chrXII	109140	109491
chrXII	150515	151386
chrXII	365511	365792
chrXII	449128	449392
chrXII	450180	451388
chrXII	490597	491273
chrXII	530529	530797
chrXII	783966	784229
chrXII	792807	793537
chrXII	818692	819077
chrXII	1052660	1053010
chrXII	1063713	1064282
chrXII	1064554	1064998
chrXIII	5597	5971
chrXIII	6349	7097
chrXIII	13660	14131
chrXIII	121839	122491
chrXIII	132349	132763
chrXIII	183365	183842
chrXIII	290398	290748
chrXIII	371166	372436
chrXIII	420683	420975
chrXIII	462807	463107
chrXIII	480712	481196
chrXIII	502735	503190
chrXIII	503427	503759
chrXIII	731508	731906
chrXIII	769427	769703
chrXIII	836868	837450
chrXIII	916384	916646
chrXIV	7421	8180
chrXIV	9989	10274
chrXIV	104104	104489
chrXIV	355866	356150
chrXIV	560775	561493
chrXIV	568231	568521
chrXIV	572318	572585
chrXIV	583558	583984
chrXIV	599631	599935
chrXIV	724309	726118
chrXIV	726970	727364
chrXIV	727663	728425
chrXIV	738547	738909
chrXIV	777321	777600
chrXIV	782715	783285
chrXV	3251	3633
chrXV	8117	9235
chrXV	10767	11118
chrXV	13052	14310
chrXV	22080	22522
chrXV	76981	77304
chrXV	111075	111429
chrXV	227386	227682
chrXV	354974	355650
chrXV	355860	356224
chrXV	367052	367345
chrXV	372150	372488
chrXV	385654	386001
chrXV	421808	422319
chrXV	436914	437887
chrXV	458468	458805
chrXV	464026	464469
chrXV	487138	487426
chrXV	497253	497505
chrXV	600802	601382
chrXV	665206	665556
chrXV	702030	702359
chrXV	854708	855080
chrXV	969444	969771
chrXV	1019090	1019526
chrXV	1043920	1044396
chrXV	1053359	1053637
chrXV	1063648	1064010
chrXVI	6527	6851
chrXVI	12902	13226
chrXVI	21379	21917
chrXVI	209807	210180
chrXVI	210759	211542
chrXVI	246420	246714
chrXVI	338948	339322
chrXVI	443125	443824
chrXVI	472167	472840
chrXVI	510273	510665
chrXVI	511664	512023
chrXVI	581484	582021
chrXVI	621615	622175
chrXVI	687885	688167
chrXVI	781202	781479
chrXVI	804078	804489
chrXVI	860053	860308
chrXVI	880748	881161
chrXVI	881828	882123
chrXVI	929581	930493
chrXVI	936084	936722
chrXVI	941477	941846
chrXVI	941949	942340
