# Supplementary material for: Silent but Not Static: Accelerated Base-Pair Substitution in Silenced Chromatin of Budding Yeasts
Source: PLoS Genet. 2008 Nov 7;4(11):e1000247. doi: 10.1371/journal.pgen.1000247 (PMC2570616; doi:10.1371/journal.pgen.1000247)
Supplement: Table S3 — S. cerevisiae intergenic regions with less than 70% identity matches in S. paradoxus. (0.02 MB TXT) [file pgen.1000247.s006.txt]

chrom	start	stop	p_id
chrI	22888	23088	65.5
chrI	23088	23288	68
chrI	23288	23488	68
chrI	28970	29170	68.5
chrI	30170	30370	62.5
chrI	70727	70927	66
chrI	151369	151569	59.5
chrI	151969	152169	61.5
chrI	175741	175941	68.5
chrI	178022	178222	68.5
chrI	180819	181019	69
chrI	182819	183019	67.5
chrI	198180	198380	63.5
chrI	202981	203181	69.5
chrI	203181	203381	65.5
chrI	208855	209055	66
chrI	218884	219084	60.5
chrII	30547	30747	61.5
chrII	30747	30947	59.5
chrII	30947	31147	61.5
chrII	31147	31347	66
chrII	32947	33147	55
chrII	63000	63200	66
chrII	63200	63400	66
chrII	101359	101559	69
chrII	140864	141064	66.5
chrII	172122	172322	66.5
chrII	248506	248706	68
chrII	251818	252018	69.5
chrII	278753	278953	69.5
chrII	288326	288526	61
chrII	314989	315189	69
chrII	317865	318065	66
chrII	340950	341150	69.5
chrII	406046	406246	61
chrII	415456	415656	69.5
chrII	417101	417301	66
chrII	419959	420159	69.5
chrII	476832	477032	61.5
chrII	532777	532977	69.5
chrII	589310	589510	68.5
chrII	592970	593170	66
chrII	600155	600355	64.5
chrII	615852	616052	67.5
chrII	622723	622923	69.5
chrII	623143	623343	69.5
chrII	700139	700339	69
chrII	706989	707189	66
chrII	720800	721000	67
chrII	728298	728498	67
chrII	767803	768003	69
chrII	808100	808300	62
chrIII	5536	5736	68.5
chrIII	14920	15120	63
chrIII	15120	15320	60.5
chrIII	15320	15520	65.5
chrIII	15520	15720	59.5
chrIII	29537	29737	63.5
chrIII	30137	30337	64.5
chrIII	78720	78920	69.5
chrIII	85598	85798	65.5
chrIII	85798	85998	61.5
chrIII	85998	86198	54
chrIII	86198	86398	64.5
chrIII	86798	86998	69
chrIII	116398	116598	68.5
chrIII	116598	116798	69.5
chrIII	123202	123402	69.5
chrIII	124602	124802	68.5
chrIII	152461	152661	68.5
chrIII	157962	158162	69
chrIII	166536	166736	66.5
chrIII	178817	179017	61.5
chrIII	179017	179217	67
chrIII	264665	264865	67
chrIII	273861	274061	64
chrIII	274061	274261	68
chrIII	290795	290995	67.5
chrIII	295903	296103	62.5
chrIII	308573	308773	67.5
chrIII	315179	315379	64.5
chrIV	5237	5437	66.5
chrIV	5437	5637	69.5
chrIV	5637	5837	67.5
chrIV	8215	8415	66
chrIV	10557	10757	67.5
chrIV	14161	14361	66
chrIV	50433	50633	64.5
chrIV	80814	81014	69.5
chrIV	81414	81614	67
chrIV	83014	83214	69
chrIV	117268	117468	57.5
chrIV	132035	132235	69
chrIV	132635	132835	69
chrIV	158937	159137	64
chrIV	212648	212848	68.5
chrIV	222002	222202	66.5
chrIV	307990	308190	67
chrIV	321753	321953	68.5
chrIV	340999	341199	68
chrIV	358360	358560	62
chrIV	381636	381836	69.5
chrIV	386385	386585	69
chrIV	407912	408112	61
chrIV	417106	417306	69.5
chrIV	431715	431915	67.5
chrIV	434792	434992	67
chrIV	443709	443909	67.5
chrIV	471222	471422	68.5
chrIV	476787	476987	63
chrIV	516107	516307	52
chrIV	517907	518107	67
chrIV	518107	518307	62.5
chrIV	518307	518507	56
chrIV	518507	518707	64.5
chrIV	544968	545168	68.5
chrIV	548509	548709	69.5
chrIV	573924	574124	67.5
chrIV	582497	582697	65
chrIV	628932	629132	63
chrIV	665108	665308	69.5
chrIV	668056	668256	64
chrIV	702956	703156	63.5
chrIV	722295	722495	69
chrIV	753233	753433	69
chrIV	795321	795521	66
chrIV	867720	867920	68.5
chrIV	872699	872899	62
chrIV	872899	873099	59
chrIV	873099	873299	59.5
chrIV	873299	873499	64
chrIV	875099	875299	54
chrIV	875499	875699	69
chrIV	936089	936289	67.5
chrIV	979606	979806	68.5
chrIV	980006	980206	66
chrIV	980206	980406	65.5
chrIV	981806	982006	59
chrIV	982006	982206	65
chrIV	982206	982406	62.5
chrIV	982406	982606	53.5
chrIV	982606	982806	62
chrIV	984406	984606	56
chrIV	984806	985006	65.5
chrIV	1016499	1016699	65.5
chrIV	1019115	1019315	62.5
chrIV	1031816	1032016	68
chrIV	1035772	1035972	68
chrIV	1045008	1045208	69.5
chrIV	1078446	1078646	66.5
chrIV	1110245	1110445	66.5
chrIV	1153821	1154021	68.5
chrIV	1157123	1157323	69
chrIV	1157923	1158123	64.5
chrIV	1158523	1158723	68.5
chrIV	1165455	1165655	69.5
chrIV	1174371	1174571	67
chrIV	1289052	1289252	69.5
chrIV	1302506	1302706	63.5
chrIV	1305265	1305465	67.5
chrIV	1330833	1331033	69.5
chrIV	1359295	1359495	66
chrIV	1367020	1367220	67
chrIV	1406447	1406647	66.5
chrIV	1411520	1411720	63.5
chrIV	1411720	1411920	68
chrIV	1447187	1447387	65.5
chrIV	1447387	1447587	61
chrIV	1493606	1493806	63.5
chrIV	1510506	1510706	68
chrIV	1516396	1516596	62
chrV	14616	14816	65
chrV	14816	15016	67
chrV	25032	25232	69.5
chrV	25232	25432	66.5
chrV	33867	34067	69
chrV	34067	34267	68.5
chrV	46322	46522	68.5
chrV	51940	52140	64.5
chrV	59349	59549	69
chrV	98397	98597	67.5
chrV	110753	110953	67.5
chrV	137379	137579	69.5
chrV	152378	152578	65.5
chrV	156208	156408	66.5
chrV	250357	250557	64
chrV	260039	260239	68
chrV	271325	271525	69
chrV	305990	306190	67.5
chrV	349543	349743	64
chrV	362191	362391	69.5
chrV	378211	378411	66.5
chrV	382300	382500	66.5
chrV	386473	386673	67.5
chrV	386673	386873	62.5
chrV	386873	387073	65
chrV	443277	443477	63.5
chrV	449775	449975	69.5
chrV	450175	450375	69
chrV	484537	484737	66
chrV	487989	488189	68.5
chrV	504178	504378	68
chrV	541210	541410	69.5
chrV	541410	541610	67
chrVI	27399	27599	66
chrVI	58109	58309	66.5
chrVI	98897	99097	64.5
chrVI	118679	118879	69
chrVI	138753	138953	66.5
chrVI	138953	139153	61
chrVI	139153	139353	54.5
chrVI	139353	139553	63.5
chrVI	141153	141353	55.5
chrVI	141553	141753	66
chrVI	158347	158547	68
chrVI	158947	159147	69.5
chrVI	169503	169703	66.5
chrVI	199423	199623	66.5
chrVI	221807	222007	66.5
chrVI	241625	241825	68
chrVI	252191	252391	65
chrVI	258237	258437	64
chrVI	258637	258837	69.5
chrVI	265414	265614	64.5
chrVII	7491	7691	66.5
chrVII	10396	10596	69
chrVII	16908	17108	61.5
chrVII	17108	17308	65.5
chrVII	17908	18108	67
chrVII	19108	19308	69
chrVII	56016	56216	64
chrVII	64216	64416	69
chrVII	67360	67560	69.5
chrVII	74911	75111	69
chrVII	122312	122512	65.5
chrVII	144255	144455	62
chrVII	148595	148795	66
chrVII	163165	163365	58.5
chrVII	206040	206240	66.5
chrVII	254065	254265	62.5
chrVII	276921	277121	61.5
chrVII	277121	277321	62.5
chrVII	286754	286954	68
chrVII	287154	287354	64.5
chrVII	310577	310777	62.5
chrVII	318283	318483	56
chrVII	320483	320683	68.5
chrVII	327165	327365	65.5
chrVII	327565	327765	66
chrVII	345357	345557	69.5
chrVII	434185	434385	68.5
chrVII	434985	435185	66
chrVII	435185	435385	65.5
chrVII	498239	498439	68
chrVII	502571	502771	62.5
chrVII	508769	508969	68
chrVII	545010	545210	67
chrVII	547905	548105	65.5
chrVII	555372	555572	62
chrVII	559273	559473	63.5
chrVII	572955	573155	69.5
chrVII	573155	573355	62
chrVII	573355	573555	55
chrVII	573555	573755	64.5
chrVII	596042	596242	67.5
chrVII	653186	653386	66.5
chrVII	653786	653986	68.5
chrVII	701991	702191	67.5
chrVII	702191	702391	69
chrVII	767070	767270	67
chrVII	778314	778514	69.5
chrVII	808090	808290	66.5
chrVII	812311	812511	65.5
chrVII	812511	812711	60.5
chrVII	812711	812911	56.5
chrVII	812911	813111	63.5
chrVII	814711	814911	53.5
chrVII	815111	815311	66
chrVII	854901	855101	67
chrVII	859682	859882	68.5
chrVII	882437	882637	61.5
chrVII	919871	920071	65
chrVII	982274	982474	67
chrVII	990825	991025	65
chrVII	994327	994527	68.5
chrVII	994527	994727	66
chrVII	994727	994927	69.5
chrVII	994927	995127	66.5
chrVII	999546	999746	63.5
chrVII	999746	999946	67
chrVII	1039445	1039645	63.5
chrVII	1051932	1052132	69
chrVII	1060247	1060447	65.5
chrVII	1065947	1066147	69
chrVII	1066147	1066347	66.5
chrVII	1066347	1066547	65.5
chrVII	1066547	1066747	66.5
chrVII	1066747	1066947	59.5
chrVII	1069198	1069398	69
chrVII	1069598	1069798	62
chrVII	1069798	1069998	59.5
chrVII	1069998	1070198	62
chrVII	1079360	1079560	64.5
chrVIII	78551	78751	67.5
chrVIII	105487	105687	68.5
chrVIII	105687	105887	62.5
chrVIII	116297	116497	67
chrVIII	116697	116897	63.5
chrVIII	203304	203504	69.5
chrVIII	238496	238696	61.5
chrVIII	245905	246105	69.5
chrVIII	255959	256159	66.5
chrVIII	335867	336067	64
chrVIII	364357	364557	68
chrVIII	364757	364957	69
chrVIII	389541	389741	66.5
chrVIII	392301	392501	64.5
chrVIII	406382	406582	65
chrVIII	447806	448006	65
chrVIII	501944	502144	67
chrVIII	512038	512238	69.5
chrVIII	516886	517086	62
chrVIII	522338	522538	68.5
chrVIII	523538	523738	67
chrVIII	523738	523938	65
chrVIII	523938	524138	61.5
chrVIII	529420	529620	65
chrVIII	529620	529820	67
chrVIII	530020	530220	65
chrIX	9756	9956	60
chrIX	10756	10956	69.5
chrIX	10956	11156	56.5
chrIX	19313	19513	69.5
chrIX	22513	22713	69.5
chrIX	27307	27507	67
chrIX	27507	27707	63.5
chrIX	27907	28107	64.5
chrIX	30307	30507	61
chrIX	35487	35687	62.5
chrIX	96726	96926	68.5
chrIX	113438	113638	68
chrIX	142167	142367	64
chrIX	142367	142567	63.5
chrIX	183525	183725	62.5
chrIX	196414	196614	61
chrIX	197614	197814	62.5
chrIX	204851	205051	69
chrIX	245757	245957	63
chrIX	257262	257462	69
chrIX	257462	257662	66
chrIX	258480	258680	69
chrIX	285199	285399	69
chrIX	310625	310825	69.5
chrIX	310825	311025	66
chrIX	316332	316532	69.5
chrIX	337610	337810	68.5
chrIX	355679	355879	59
chrIX	355879	356079	67
chrIX	387299	387499	68.5
chrIX	387499	387699	66
chrIX	395957	396157	67
chrIX	430111	430311	59.5
chrX	9880	10080	67
chrX	10880	11080	59
chrX	11080	11280	58
chrX	29397	29597	69.5
chrX	60382	60582	66
chrX	71079	71279	67.5
chrX	116626	116826	68.5
chrX	123345	123545	66.5
chrX	278398	278598	62
chrX	322553	322753	67
chrX	322753	322953	66
chrX	322953	323153	66.5
chrX	413794	413994	69
chrX	415365	415565	68
chrX	436321	436521	57
chrX	455675	455875	65
chrX	525775	525975	66
chrX	531360	531560	69
chrX	531560	531760	63
chrX	585631	585831	68
chrX	615350	615550	68.5
chrX	619959	620159	68.5
chrX	620159	620359	69.5
chrX	629078	629278	66
chrX	629278	629478	68.5
chrX	646885	647085	61.5
chrX	654433	654633	68
chrX	683880	684080	69
chrX	684080	684280	68.5
chrX	716735	716935	67.5
chrX	716935	717135	66
chrX	717135	717335	62.5
chrX	717825	718025	69.5
chrX	724295	724495	67.5
chrX	725095	725295	69
chrX	728266	728466	69
chrX	730191	730391	69
chrX	731472	731672	65.5
chrX	734938	735138	65.5
chrX	740011	740211	66.5
chrX	740211	740411	68.5
chrX	740411	740611	64
chrXI	12028	12228	66.5
chrXI	15909	16109	64.5
chrXI	20340	20540	67
chrXI	20740	20940	68.5
chrXI	24485	24685	69
chrXI	24685	24885	63
chrXI	46897	47097	67.5
chrXI	67868	68068	67.5
chrXI	74071	74271	64
chrXI	74271	74471	69
chrXI	92142	92342	65
chrXI	112709	112909	69.5
chrXI	145584	145784	69.5
chrXI	146280	146480	69.5
chrXI	147280	147480	66
chrXI	151693	151893	69
chrXI	163141	163341	68.5
chrXI	193270	193470	69.5
chrXI	213243	213443	65.5
chrXI	261696	261896	68
chrXI	271095	271295	65.5
chrXI	302127	302327	68.5
chrXI	302727	302927	69.5
chrXI	308272	308472	69.5
chrXI	329288	329488	60.5
chrXI	352669	352869	64
chrXI	352869	353069	67.5
chrXI	359411	359611	65
chrXI	439629	439829	58
chrXI	439829	440029	59.5
chrXI	466315	466515	67
chrXI	468511	468711	60.5
chrXI	468711	468911	65.5
chrXI	489499	489699	63.5
chrXI	527074	527274	68.5
chrXI	570752	570952	66
chrXI	578350	578550	63
chrXI	581324	581524	63
chrXI	589548	589748	69
chrXI	643743	643943	66.5
chrXI	644143	644343	67
chrXII	22040	22240	68.5
chrXII	49262	49462	66.5
chrXII	140746	140946	69
chrXII	194083	194283	65.5
chrXII	198287	198487	63.5
chrXII	214658	214858	66
chrXII	224061	224261	69.5
chrXII	231253	231453	64
chrXII	273917	274117	66.5
chrXII	377640	377840	62.5
chrXII	390672	390872	69.5
chrXII	460625	460825	68.5
chrXII	491396	491596	68
chrXII	493528	493728	69.5
chrXII	498447	498647	61
chrXII	510635	510835	69
chrXII	588921	589121	69
chrXII	599446	599646	68.5
chrXII	603066	603266	63
chrXII	603266	603466	68
chrXII	669094	669294	65.5
chrXII	688205	688405	63
chrXII	722576	722776	68
chrXII	745054	745254	69
chrXII	745254	745454	65.5
chrXII	794007	794207	67
chrXII	796100	796300	66.5
chrXII	805404	805604	69.5
chrXII	932355	932555	67.5
chrXII	941980	942180	66.5
chrXII	942180	942380	61
chrXII	942380	942580	54
chrXII	942580	942780	65
chrXII	943180	943380	69.5
chrXII	975719	975919	67.5
chrXII	979519	979719	69.5
chrXII	980119	980319	63.5
chrXII	980319	980519	52.5
chrXII	980519	980719	62.5
chrXII	980719	980919	66
chrXII	981719	981919	65.5
chrXII	982119	982319	62
chrXII	1007193	1007393	68.5
chrXIII	8784	8984	65
chrXIII	9184	9384	69.5
chrXIII	31885	32085	69
chrXIII	77971	78171	60
chrXIII	91810	92010	69
chrXIII	119699	119899	64.5
chrXIII	141734	141934	68
chrXIII	192168	192368	63.5
chrXIII	202356	202556	65
chrXIII	259617	259817	69
chrXIII	262886	263086	67.5
chrXIII	268001	268201	68.5
chrXIII	268201	268401	61
chrXIII	268401	268601	67.5
chrXIII	271778	271978	66.5
chrXIII	283185	283385	66
chrXIII	283585	283785	66.5
chrXIII	309082	309282	66.5
chrXIII	325635	325835	69.5
chrXIII	343920	344120	68.5
chrXIII	355131	355331	68
chrXIII	370717	370917	67.5
chrXIII	370917	371117	62.5
chrXIII	433125	433325	66.5
chrXIII	436115	436315	63.5
chrXIII	448886	449086	69.5
chrXIII	535770	535970	62.5
chrXIII	551535	551735	67.5
chrXIII	558724	558924	69.5
chrXIII	601272	601472	67
chrXIII	626097	626297	67.5
chrXIII	649480	649680	69.5
chrXIII	649680	649880	54.5
chrXIII	731923	732123	69
chrXIII	768839	769039	62.5
chrXIII	770026	770226	65.5
chrXIII	770226	770426	66
chrXIII	831929	832129	67.5
chrXIII	861291	861491	69.5
chrXIII	904593	904793	66
chrXIII	915737	915937	68.5
chrXIV	102345	102545	69.5
chrXIV	138096	138296	68.5
chrXIV	174917	175117	63
chrXIV	272510	272710	66.5
chrXIV	302106	302306	69.5
chrXIV	330950	331150	66.5
chrXIV	337812	338012	69.5
chrXIV	356347	356547	64
chrXIV	374895	375095	68.5
chrXIV	400740	400940	64.5
chrXIV	412456	412656	66.5
chrXIV	495203	495403	68
chrXIV	499086	499286	69.5
chrXIV	515137	515337	68
chrXIV	525447	525647	68.5
chrXIV	552589	552789	68.5
chrXIV	552989	553189	64.5
chrXIV	564481	564681	52
chrXIV	566281	566481	66
chrXIV	566481	566681	61
chrXIV	566681	566881	60
chrXIV	566881	567081	61
chrXIV	628819	629019	63.5
chrXIV	629019	629219	63.5
chrXIV	629219	629419	64.5
chrXIV	735934	736134	68.5
chrXIV	736134	736334	65.5
chrXIV	738946	739146	69
chrXIV	764193	764393	65.5
chrXIV	769577	769777	67
chrXIV	770177	770377	64.5
chrXIV	771669	771869	68
chrXIV	777101	777301	66.5
chrXIV	781241	781441	65
chrXV	12511	12711	61
chrXV	39207	39407	69.5
chrXV	73758	73958	66
chrXV	83521	83721	61
chrXV	86958	87158	67
chrXV	87158	87358	68.5
chrXV	128521	128721	64
chrXV	154946	155146	69
chrXV	160995	161195	68.5
chrXV	167202	167402	65
chrXV	167602	167802	66.5
chrXV	226675	226875	62.5
chrXV	281900	282100	67.5
chrXV	299440	299640	67.5
chrXV	326532	326732	61.5
chrXV	340380	340580	65.5
chrXV	354064	354264	66.5
chrXV	356259	356459	69.5
chrXV	364015	364215	67
chrXV	367483	367683	68
chrXV	371045	371245	63.5
chrXV	371245	371445	69
chrXV	386136	386336	68.5
chrXV	418283	418483	67.5
chrXV	431829	432029	64
chrXV	505330	505530	63
chrXV	531129	531329	69
chrXV	544547	544747	66
chrXV	566393	566593	64
chrXV	581561	581761	67
chrXV	594648	594848	62.5
chrXV	609599	609799	66
chrXV	611790	611990	69.5
chrXV	618690	618890	68.5
chrXV	672613	672813	68
chrXV	673413	673613	68
chrXV	682308	682508	66.5
chrXV	689382	689582	65.5
chrXV	697736	697936	67
chrXV	701569	701769	68
chrXV	701769	701969	60
chrXV	706626	706826	64
chrXV	708426	708626	63.5
chrXV	708626	708826	55.5
chrXV	708826	709026	61
chrXV	709026	709226	65.5
chrXV	741971	742171	69.5
chrXV	860658	860858	67.5
chrXV	866782	866982	65
chrXV	888275	888475	67
chrXV	908133	908333	66.5
chrXV	908333	908533	52.5
chrXV	949446	949646	65
chrXV	971072	971272	64.5
chrXV	971272	971472	62
chrXV	971472	971672	54
chrXV	971672	971872	64
chrXV	972272	972472	69.5
chrXV	979867	980067	68
chrXV	1003423	1003623	65.5
chrXV	1004023	1004223	66.5
chrXV	1019545	1019745	63.5
chrXV	1019745	1019945	65
chrXV	1053729	1053929	65
chrXV	1064047	1064247	68.5
chrXV	1068735	1068935	69.5
chrXV	1068935	1069135	68.5
chrXV	1069335	1069535	59
chrXV	1071440	1071640	68.5
chrXV	1073322	1073522	68.5
chrXV	1073522	1073722	65
chrXVI	14556	14756	67.5
chrXVI	19669	19869	56.5
chrXVI	20269	20469	66.5
chrXVI	20869	21069	60.5
chrXVI	21069	21269	63.5
chrXVI	143371	143571	69.5
chrXVI	147129	147329	69
chrXVI	181115	181315	68
chrXVI	202736	202936	60.5
chrXVI	210606	210806	69
chrXVI	211006	211206	68
chrXVI	211206	211406	60.5
chrXVI	215362	215562	67
chrXVI	215562	215762	67.5
chrXVI	227771	227971	63
chrXVI	270893	271093	68
chrXVI	286661	286861	68.5
chrXVI	286861	287061	64
chrXVI	287261	287461	68.5
chrXVI	309804	310004	67
chrXVI	347589	347789	62.5
chrXVI	359604	359804	63
chrXVI	373519	373719	67.5
chrXVI	378593	378793	67
chrXVI	378793	378993	69.5
chrXVI	404681	404881	68.5
chrXVI	565239	565439	66
chrXVI	571776	571976	68.5
chrXVI	589716	589916	67
chrXVI	591624	591824	66
chrXVI	622256	622456	66.5
chrXVI	622856	623056	69.5
chrXVI	733411	733611	67
chrXVI	769986	770186	67
chrXVI	775581	775781	67.5
chrXVI	776981	777181	66
chrXVI	777981	778181	64
chrXVI	781498	781698	67
chrXVI	789582	789782	69.5
chrXVI	819272	819472	66.5
chrXVI	842866	843066	67
chrXVI	870352	870552	65.5
chrXVI	882565	882765	67
chrXVI	882765	882965	67.5
chrXVI	923576	923776	67
chrXVI	923776	923976	69.5
chrXVI	923976	924176	69.5
chrMito	4616	4816	64
chrMito	4816	5016	60
chrMito	5416	5616	59
chrMito	5816	6016	66
chrMito	8216	8416	66
chrMito	8416	8616	67.5
chrMito	8616	8816	63.5
chrMito	8816	9016	66.5
chrMito	9216	9416	59
chrMito	9416	9616	63
chrMito	9616	9816	68.5
chrMito	9816	10016	66.5
chrMito	10016	10216	65
chrMito	10216	10416	66
chrMito	10416	10616	60
chrMito	11216	11416	68.5
chrMito	11416	11616	62.5
chrMito	11958	12158	62.5
chrMito	12958	13158	66
chrMito	13158	13358	63.5
chrMito	13358	13558	68.5
chrMito	13558	13758	60.5
chrMito	27056	27256	69.5
chrMito	27256	27456	60.5
chrMito	27456	27656	66
chrMito	27813	28013	65.5
chrMito	28013	28213	57.5
chrMito	29667	29867	69
chrMito	29867	30067	61.5
chrMito	31815	32015	64.5
chrMito	32015	32215	61.5
chrMito	32215	32415	61.5
chrMito	32415	32615	69.5
chrMito	32615	32815	67
chrMito	32815	33015	64.5
chrMito	33615	33815	65.5
chrMito	33815	34015	63.5
chrMito	34615	34815	67.5
chrMito	34815	35015	62
chrMito	35415	35615	58
chrMito	35615	35815	62
chrMito	35815	36015	66
chrMito	36015	36215	58.5
chrMito	36215	36415	66
chrMito	43648	43848	66.5
chrMito	44648	44848	57.5
chrMito	45248	45448	66.5
chrMito	45448	45648	66.5
chrMito	45848	46048	55.5
chrMito	46048	46248	65.5
chrMito	46248	46448	65
chrMito	46448	46648	66
chrMito	46954	47154	65
chrMito	47154	47354	67
chrMito	47354	47554	66
chrMito	47554	47754	68
chrMito	48354	48554	64
chrMito	48554	48754	67.5
chrMito	50298	50498	57.5
chrMito	51630	51830	65
chrMito	51830	52030	67
chrMito	52030	52230	66.5
chrMito	52230	52430	65
chrMito	52430	52630	68.5
chrMito	52630	52830	65.5
chrMito	52830	53030	62
chrMito	53030	53230	63.5
chrMito	53430	53630	56.5
chrMito	53830	54030	63.5
chrMito	54839	55039	61
chrMito	55039	55239	64.5
chrMito	55639	55839	65
chrMito	55839	56039	61
chrMito	57039	57239	58.5
chrMito	57239	57439	55.5
chrMito	57439	57639	61
chrMito	62130	62330	61
chrMito	62730	62930	65.5
chrMito	62930	63130	65
chrMito	63130	63330	64.5
chrMito	63330	63530	64.5
chrMito	63730	63930	60.5
chrMito	63930	64130	63
chrMito	64130	64330	66.5
chrMito	64330	64530	54
chrMito	64730	64930	67.5
chrMito	65130	65330	65.5
chrMito	65330	65530	63.5
chrMito	66375	66575	64
chrMito	66575	66775	63
chrMito	66775	66975	60
chrMito	67175	67375	62
chrMito	67375	67575	53
chrMito	67575	67775	67.5
chrMito	67775	67975	65
chrMito	68975	69175	65
chrMito	69175	69375	54.5
chrMito	69375	69575	52.5
chrMito	69575	69775	62
chrMito	69775	69975	61
chrMito	69975	70175	67
chrMito	70575	70775	67
chrMito	70775	70975	58
chrMito	71175	71375	57
chrMito	71375	71575	55
chrMito	71575	71775	65
chrMito	71775	71975	68
chrMito	71975	72175	66
chrMito	72175	72375	66
chrMito	72375	72575	63
chrMito	73175	73375	55.5
chrMito	73375	73575	54.5
chrMito	76185	76385	66.5
chrMito	76385	76585	62
chrMito	76985	77185	62.5
chrMito	77185	77385	65.5
chrMito	77385	77585	59.5
chrMito	77585	77785	65
chrMito	77785	77985	55
chrMito	77985	78185	64.5
chrMito	78185	78385	67.5
chrMito	78385	78585	55
chrMito	78585	78785	57
chrMito	78785	78985	66.5
chrMito	78985	79185	65
chrMito	80223	80423	57
chrMito	80423	80623	64.5
chrMito	80823	81023	61
chrMito	81023	81223	66
chrMito	81623	81823	57.5
chrMito	81823	82023	62.5
chrMito	82023	82223	65.5
chrMito	82223	82423	58
chrMito	83423	83623	64
chrMito	83623	83823	59
chrMito	84423	84623	64.5
chrMito	84823	85023	64.5
chrMito	85023	85223	60
